# Supplementary material for: Improving the Description of Electronically Inelastic Scattering of Electrons by the Furan Molecule
Source: ACS Phys Chem Au. 2025 Jul 29;5(5):490–500. doi: 10.1021/acsphyschemau.5c00027 (PMC12464759; doi:10.1021/acsphyschemau.5c00027)
Supplement: Supplementary file 1 [file pg5c00027_si_001.zip]

Archive with 3 entries (3 files):
- model_fig.eps
- Supporting_Information_for_Publication.pdf
- Supporting_Information_for_Publication.tex
