# Supplementary material for: Improving the Description of Electronically Inelastic Scattering of Electrons by the Furan Molecule
Source: ACS Phys Chem Au. 2025 Jul 29;5(5):490–500. doi: 10.1021/acsphyschemau.5c00027 (PMC12464759; doi:10.1021/acsphyschemau.5c00027)
Supplement: Supplementary file 1 [file pg5c00027_si_001.zip › Supporting_Information_for_Publication.tex]

\documentclass[journal=apcach]{achemso}
\usepackage{chemformula} % Formula subscripts using \ch{}
\usepackage[T1]{fontenc} % Use modern font encodings

\usepackage{balance}
\usepackage{mathtools, txfontsb}
% \usepackage{sectsty}
\usepackage{graphicx} 
\usepackage{lastpage}
\usepackage{float}
\usepackage{fancyhdr}
\usepackage{fnpos}
\usepackage{threeparttable}
\usepackage{booktabs}
\usepackage{multirow}
\usepackage{array}
% \usepackage{droidsans}
% \usepackage{charter}
% \usepackage[usenames,dvipsnames]{xcolor}
\usepackage[normalem]{ulem}
\usepackage{float}
\usepackage{soul}
\usepackage{chemformula}
\usepackage{chemfig}
\usepackage{bm}
\usepackage{physics}
\usepackage{physunits}
\usepackage{siunitx}
\sisetup{%
    number-unit-product = {~},
    range-units = single,
    list-units = single,
    range-units = single,
    separate-uncertainty = true,
    print-unity-mantissa = false,
    group-separator = {}
}
\DeclareSIUnit{\A}{\AA}
\DeclareSIUnit{\au}{a.u.}
\DeclareSIUnit{\Debye}{D}
\DeclareSIUnit{\sr}{sr}

%\usepackage{journalabbrev}
%\usepackage{acronyms}

\renewcommand{\thetable}{S\arabic{table}} 
\renewcommand{\thefigure}{S\arabic{figure}} 

%\newcommand*\mycommand[1]{\texttt{\emph{#1}}}
\newcommand{\ecollision}[1]{\ch{e-}-#1}

\author{Yan A. C. de Avó}
\affiliation[UFABC]{Centro de Ci\^encias Naturais e Humanas, Universidade Federal do ABC,
09210-580 Santo Andr\'e, S\~ao Paulo, Brazil}
\email{alexssander.yan@aluno.ufabc.edu.br}
\author{Giseli M. Moreira}
\affiliation[UNICENTRO]
{Departamento de F\' isica, Universidade Estadual do Centro-Oeste,  85040-167 Guarapuava, Paran\'a, Brazil}
\alsoaffiliation[UFPR]
{Departamento de F\'{\i}sica, Universidade Federal do Paran\'a, Caixa Postal 19044, 81531-980 Curitiba, Paran\'a, Brazil}
\author{Romarly. F. da Costa}
\affiliation[UFABC]{Centro de Ci\^encias Naturais e Humanas, Universidade Federal do ABC,
09210-580 Santo Andr\'e, S\~ao Paulo, Brazil}
\email{romarly.costa@ufabc.edu.br, roma.ifi@unicamp.br}


\title{Supporting Information for Publication: \\ Improving the Description of Electronically Inelastic Scattering of Electrons by the Furan Molecule}

\begin{document}

\newpage


\listoftables
\listoffigures
\newpage


\begin{table}
\centering
\scriptsize
\scalebox{0.75}{\begin{tabular}{c|c|c|c|c|c|c|c|c|c|c|c|c|c|c|c}
\hline
\hline
\multirow{2}{*}{States} & \multicolumn{4}{c|}{MOBSCI} & \multirow{2}{*}{FSCI} & \multirow{2}{*}{MOBSCI \cite{dacosta2012}} & \multirow{2}{*}{TDDFT \cite{gavrilov2008}} & \multirow{2}{*}{CASPT2 \cite{serrano1993}} & \multirow{2}{*}{SAC-CI \cite{nakatsuji1985}} & \multirow{2}{*}{SAC-CI \cite{wan2001}} & \multirow{2}{*}{CASSCF \cite{nakano1996}} & \multirow{2}{*}{MRD-CI \cite{palmer1995}} & \multicolumn{3}{c}{Experimental} \\
\cline{2-5} \cline{14-16}
 & 47ch & 103ch & 109ch & 197ch & & & & & & & & & \cite{palmer1995} & \cite{flicker1976} & \cite{giuliani2001}  \\
\hline
$1^3B_2$ & 3.51 & 3.47 & 3.48 & 3.48 & 3.25 & 3.68 & 3.77 & 3.99 & 4.40 & 4.39 & -- & 3.93 & 3.99 & 3.97 & 4.00 \\
$1^3A_1$ & 5.04 & 4.98 & 5.00 & 5.00 & 4.78 & 5.12 & 4.99 & 5.15 & 5.75 & 5.63 & -- & 5.28 & 5.15 & 5.15 & 5.20 \\
$1^3A_2$ & 6.17 & 6.13 & 6.17 & 6.17 & 6.08 & -- & 5.69 & 5.86 & 6.20 & -- & -- & -- & -- & -- & -- \\
$1^1A_2$ & 6.30 & 6.27 & 6.30 & 6.30 & 6.25 & -- & 5.81 & 5.92 & -- & -- & 5.62 & -- & -- & -- & -- \\
$1^1B_2$ & 6.92 & 6.88 & 6.92 & 6.89 & 6.46 & 7.72 & 6.00 & 6.04 & -- & 6.40 & 7.74 & 6.76 & 6.04 & -- & -- \\
$1^3B_1$ & 6.79 & 6.75 & 6.79 & 6.76 & 6.70 & -- & 6.20 & 6.42 & 6.68 & -- & -- & -- & -- & -- & -- \\
$1^1B_1$ & 7.15 & 7.14 & 7.15 & 7.14 & 6.86 & -- & 6.30 & 6.46 & -- & -- & 6.10 & -- & -- & -- & -- \\
$2^3A_2$ & 7.11 & 7.09 & 7.11 & 7.09 & 7.05 & -- & -- & -- & 6.95 & -- & -- & -- & -- & -- & -- \\
$2^3A_1$ & 7.47 & 7.41 & 7.41 & 7.41 & 7.08 & -- & -- & -- & 7.42 & -- & -- & 6.65 & -- & -- & -- \\
$2^1A_2$ & 7.25 & 7.16 & 7.22 & 7.17 & 7.12 & -- & -- & 6.59 & -- & -- & 6.11 & -- & -- & -- & -- \\
$2^{3}B_{1}$  & 7.61 &  7.57  & 7.61 & 7.60 & 7.51 &  --  &  --  &  --  & 7.57  &  --  &  -- &  --  & --  &  --  &  --  \\
$2^{1}B_{1}$ & 7.69 &  7.66  & 7.69 & 7.68 & 7.63 &  --  &  --  &  7.15  & --  &  --  &  -- &  --  & --  &  --  &  --  \\
$3^{3}A_{2}$ & 7.91 &  7.79  & 7.90 & 7.87 & 7.71 &   --  &  --  &  --  & 8.29  &  --  &  -- &  --  & --  &  --  &  --  \\
$2^{3}B_{2}$ & 7.97 &  7.94  & 7.97 & 7.97 & 7.89 &  --  &  --  &  --  & 6.87  &  --  &  -- &  --  & --  &  --  &  --  \\
$2^1A_1$ & 8.17 & 8.08 & 8.16 & 8.12 & 8.01 & 8.39 & 6.25 & 6.16 & -- & 6.79 & -- & 6.02 & 5.80 & -- & -- \\
\vdots & \vdots & \vdots & \vdots & \vdots &   &   &   &   &   &   &   &   &   &   &   \\
Last State & 16.71 ($^1B_2$) & 19.56 ($^1A_2$) & 19.80 ($^1A_2$) & 19.90 ($^1B_2$) & -- & -- & -- & -- & -- & -- & -- & -- & -- & -- & -- \\
\hline
\hline
\end{tabular}}
\caption{Comparison of excited state energies (eV) for furan obtained from different theoretical methods and experimental results. The FSCI results represent our benchmark calculations using the full single-configuration space, contrasted with MOBSCI approximations under different models.}
\label{table:excited_states_comparison}
\end{table}


\begin{table}[H]
\begin{center}
\scalebox{0.8}{\begin{tabular}{ c | c | c | c | c | c | c | c | c | c | c | c }
 \hline\hline
\multirow{2}{*}{Calculations} &
        \multirow{2}{*}{FSCI States} & \multirow{2}{*}{Hole-Pairs} & \multirow{2}{*}{Channels} & \multicolumn{4}{c|}{CSFs} & \multicolumn{4}{c}{Excited State Energies (eV)} \\
       \cline{5-12}
& & & &  $A_{1}$ & $A_{2}$ &  $B_{1}$ & $B_{2}$ & \multicolumn{2}{c|}{Triplet} & \multicolumn{2}{c}{Singlet} \\
& & & & & & & & Lowest & Highest & Lowest & Highest \\
\hline
 Model 1  & 22 & 23 & 47 &  978  & 1063  & 995  &  1068 & 3.505 & 15.920 & 6.301 & 16.710 \\
 Model 2  & 22 & 51 & 103 & 2047 & 2366   & 2083  & 2396 & 3.471 & 19.421 & 6.270 & 19.557 \\
 Model 3 & 40 & 54 & 109  & 2747  & 1928  &  2785 & 1945 & 3.476 & 19.449 & 6.300 & 19.801 \\
 Model 4 & 80 & 98 & 197 & 4728  & 3742  & 4724  &  3735 & 3.475 & 19.690 & 6.297 & 19.895 \\
 \hline\hline
\end{tabular}}
\caption{Number of FSCI excited states, hole-particle pairs, channels, CSFs per symmetry, and excited state energy ranges for the different models.}
\label{table:modelos_furano}
\end{center}
\end{table}

%\textcolor{blue}{YAN - Achei melhor colocar a tabela original do artigo em adição à energia do primeiro e último estados excitados para complementar a resposta ao referee.}

%\begin{table}[H]
%\begin{center}
%%\scalebox{0.8}{\begin{tabular}{ c | c | c | c | c }
 %\hline\hline
%\multirow{2}{*}{Calculations} &
%       \multicolumn{2}{c|}{Triplet} & \multicolumn{2}{c}{Singlet} \\
%  & Lowest & Highest & Lowest & Highest \\
% \hline
%  Model 1  &  3.51 & 15.92 & 6.30 & 16.71 \\
% Model 2  &   3.47 & 19.42 & 6.27 & 19.56 \\
% Model 3 &    3.48 & 19.45 & 6.30 & 19.80 \\
% Model 4 &    3.48 & 19.69 & 6.31 & 19.90 \\
% \hline\hline
%\end{tabular}}
%\caption{Excited state energy ranges for the different models.}
%\label{table:modelos_furano}
%\end{center}
%\end{table}


%\begin{table}
%\centering
%\scriptsize
%\scalebox{1.5}{\begin{tabular}{|c|c|c|c|}
%\hline
%47ch & 103ch & 109ch & 197ch \\
%\hline
%3.505 & 3.471 & 3.476 & 3.475 \\
%5.036 & 4.980 & 5.003 & 5.001 \\
%6.168 & 6.128 & 6.168 & 6.165 \\
%6.301 & 6.270 & 6.300 & 6.297 \\
%6.785 & 6.746 & 6.785 & 6.758 \\
%%6.916 & 6.884 & 6.915 & 6.890 \\
%7.108 & 7.092 & 7.107 & 7.093 \\
%7.152 & 7.143 & 7.152 & 7.143 \\
%7.246 & 7.156 & 7.220 & 7.168 \\
%7.466 & 7.409 & 7.414 & 7.414 \\
%7.611 & 7.568 & 7.611 & 7.594 \\
%7.694 & 7.661 & 7.693 & 7.676 \\
%7.906 & 7.787 & 7.905 & 7.867 \\
%7.971 & 7.938 & 7.968 & 7.968 \\
%8.171 & 8.082 & 8.163 & 8.116 \\
%8.233 & 8.122 & 8.233 & 8.168 \\
%8.357 & 8.263 & 8.254 & 8.249 \\
%8.357 & 8.299 & 8.356 & 8.320 \\
%8.425 & 8.391 & 8.422 & 8.406 \\
%8.444 & 8.419 & 8.428 & 8.421 \\
%8.502 & 8.462 & 8.502 & 8.483 \\
%8.555 & 8.489 & 8.551 & 8.513 \\
%9.148 & 9.067 & 9.143 & 9.083 \\
%9.201 & 9.137 & 9.201 & 9.162 \\
%9.309 & 9.251 & 9.274 & 9.229 \\
%9.345 & 9.310 & 9.337 & 9.304 \\
%9.356 & 9.334 & 9.337 & 9.321 \\
%9.456 & 9.441 & 9.445 & 9.438 \\
%9.904 & 9.859 & 9.456 & 9.440 \\
%9.949 & 9.902 & 9.787 & 9.748 \\
%10.066 & 9.992 & 9.835 & 9.814 \\
%-- & 10.099 & 10.000 & 9.861 \\
%-- & -- & -- & 9.873 \\
%-- & -- & -- & 9.944 \\
%-- & -- & -- & 10.000 \\
%%\hline
%\end{tabular}}
%\caption{Excited state energies (eV) comparison across the four models up to the first excited state with energy equal to or higher than 10 eV.}
%\label{table:excited_states_comparison}
%\end{table}


\begin{figure}[H]
    \centering        
    \includegraphics[width=0.75\textwidth]{model_fig.eps}
    \caption{Density of electronic excited states of furan, calculated using different models for the inclusion of multichannel coupling effects: 47 channels (green), 103 channels (orange), 109 channels (magenta), and 197 channels (cyan). The horizontal bars indicate the thresholds of the excited states within each model.}
    \label{excited_states}
\end{figure}

%\begin{figure}[H]
%    \centering        
%    \includegraphics[width=0.75\textwidth]{channel_opening_10ev.eps}
%    \caption{Integral cross section for elastic scattering of electrons with energies ranging from 9.8 eV to 10.2 eV by the furan molecule. Calculations were performed according to the following models for inclusion of the multichannel coupling effects: 47 channels (solid green line), 103 channels (dotted orange line), 109 channels (dashed magenta line), 197 channels (dash-dotted cyan line). The excited states closest to 10 eV are indicated with arrows.}
 %   \label{excited_states}
%\end{figure}

\newpage

\begin{thebibliography}{}

\bibitem{dacosta2012} R. F. da Costa, M. H. F. Bettega, M. A. P. Lima, M. C. A. Lopes, L. R. Hargreaves, G. Serna and M. A. Khakoo, {\it Phys. Rev. A}, 2012, {\bf 85}, 062706.

\bibitem{gavrilov2008} N. Gavrilov, S. Salzmann and C. M. Marian, {\it Chem. Phys.}, 2008, {\bf 349}, 269.

\bibitem{serrano1993} L. Serrano-Andres, M. Merchan, I. Nebot-Gil, B. O. Roos and M. Fulscher, {\it J. Am. Chem. Soc.}, 1993, {\bf 115}, 6184.

\bibitem{nakatsuji1985} H. Nakatsuji, O. Kitao and T. Yonezawa, {\it J. Chem. Phys.}, 1985, {\bf 83}, 723.

\bibitem{wan2001} J. Wan, M. Hada, M. Ehara and H. Nakatsuji, {\it J. Chem. Phys.}, 2001, {\bf 114}, 842.

\bibitem{nakano1996} H. Nakano, T. Tsuneda, T. Hashimoto and K. Hirao, {\it J. Chem. Phys.}, 1996, {\bf 104}, 2312.

\bibitem{palmer1995} M. H. Palmer, I. C. Walker, C. C. Ballard and M. F. Guest, {\it Chem. Phys.}, 1995, {\bf 192}, 111.

\bibitem{flicker1976} W. M. Flicker, O. A. Mosher and A. Kuppermann, {\it J. Chem. Phys.}, 1976, {\bf 64}, 1315.

\bibitem{giuliani2001} A. Giuliani and M.-J. Hubin-Franskin, {\it Int. J. Mass Spectrom.}, 2001, {\bf 205}, 163.

\bibitem{van1976} E. H. Van Veen, {\it Chem. Phys. Lett.}, 1976, {\bf 41}, 535.

\end{thebibliography}

\end{document}
